# Supplementary material for: Sleep quality and sex modify the relationships between trait energy and fatigue on state energy and fatigue
Source: PLoS One. 2020 Jan 8;15(1):e0227511. doi: 10.1371/journal.pone.0227511 (PMC6949111; doi:10.1371/journal.pone.0227511)
Supplement: S2 File — (DO) [file pone.0227511.s002.do]

clear all

***LOAD DATASET*

use "##############\Replication dataset 5_22_2019 sleep sex analysis.dta", clear


**********TABLE 1: SUMMARY STATS FOR WHOLE SAMPLE

*requires estpost, esttab, and  plugins

estpost sum  Sex psqibin untphysenergystate untphysfatiguestate untmentalenergystate untmentalfatiguestate physenergytrait physfatiguetrait mentalenergytrait mentalfatiguetrait agebin activityscore_w  OM_w workmentalload_w offmentalload_w Totalnumberofservingsofcaff_w POMSAnger_w POMSConfusion_w POMSTension_w POMSDepression_w if mentalenergystateoutlierIT!=1, 

 esttab using "descriptives overall", cells("count mean sd min max") replace csv


***
****Correlation matrix B/W trait and state, as mentioned in text under Research Question 1 section.

foreach var in physenergy physfatigue mentalenergy mentalfatigue {
pwcorr `var'state `var'trait if `var'stateoutlierIT!=1, sig 
}


*********
*********
*********
*********
*********
*RQs 2+3*
*********
*********
*********
*********
*********

****Table 2 models
	
***This one is for the series of FOUR overall models that include sex X trait AND PSQI X trait
*This loops over each of the four outcomes in two ways. First, it runs the loop without the interactions (not shown in the paper). 
*Then, it runs them WITH the interactions. 
	
	local k=1

foreach var in mentalfatigue mentalenergy physfatigue physenergy {

if `k'==1 local binary="mentalfatiguetrait" 
if `k'==2 local binary="mentalenergytrait" 
if `k'==3 local binary="physfatiguetrait" 
if `k'==4 local binary="physenergytrait" 


local IVs= "i.agebin c.activityscore_w  c.OM_w c.workmentalload_w c.offmentalload_w Totalnumberofservingsofcaff_w POMSAnger_w POMSConfusion_w POMSTension_w POMSDepression_w"
local modifier= "i.psqibin i.Sex  c.`binary'"

local modifierIT= "i.psqibin##c.`binary' i.Sex##c.`binary'"


regress `var'state psqibin `IVs' `modifier' if `var'stateoutlierIT2!=1, beta vce(robust)

outreg2 using `"models no IT rq123.xls"' , dec(2) stats(coef ) alpha(.001, .01, .05) excel ctitle("coef",) sideway

est sto m1

regress `var'state psqibin `IVs' `modifierIT' if `var'stateoutlierIT2!=1, beta vce(robust)
 

outreg2 using `"sex interaction models.xls"' , dec(2) stats(coef ) alpha(.001, .01, .05) excel ctitle("coef",) sideway append

est sto m2

*lrtest m1 m2

local k= `k'+1
}


***Constructs figure 1. These are for only the significant interactions in the prior batch of analyses. 

graph drop _all
qui regress physfatiguestate i.agebin c.activityscore_w  c.OM_w c.workmentalload_w c.offmentalload_w Totalnumberofservingsofcaff_w POMSAnger_w POMSConfusion_w POMSTension_w POMSDepression_w i.psqibin##c.physfatiguetrait i.Sex##c.physfatiguetrait if physfatiguestateoutlierIT2!=1, vce(robust) beta
margins Sex, at(physfatiguetrait=(1(1)7)), 
marginsplot, name(sexPFtrait) title(Physical Fatigue Trait on State by Sex,  color(black)) graphregion( fcolor(white) lcolor(white) margin(none) ifcolor(white) /// 
	ilcolor(white)) ylab(,nogrid) ytitle("Predicted State Score (Standardized)") xtitle("Physical Fatigue Trait Score") plot1opts(lcolor(black) color(black)) plot2opts(lcolor(black) color(black) lpattern(dash)) ///
	ciopts(color(black)) recast(line) noci bgcolor(white) legend(region(lcolor(white)))  

margins psqibin, at(physfatiguetrait=(1(1)7)),

marginsplot, name(sleepPFtrait) title(Physical Fatigue Trait on State by PSQI,  color(black)) graphregion( fcolor(white) lcolor(white) margin(none) ifcolor(white) /// 
	ilcolor(white)) ylab(,nogrid) ytitle("Predicted State Score (Standardized)") xtitle("Physical Fatigue Trait Score") plot1opts(lcolor(black) color(black)) plot2opts(lcolor(black) color(black) lpattern(dash)) ///
	ciopts(color(black)) recast(line) noci bgcolor(white) legend(region(lcolor(white)))  

	

	
qui regress physenergystate i.agebin c.activityscore_w  c.OM_w c.workmentalload_w c.offmentalload_w Totalnumberofservingsofcaff_w POMSAnger_w POMSConfusion_w POMSTension_w POMSDepression_w i.psqibin##c.physenergytrait i.Sex##c.physenergytrait if physenergystateoutlierIT2!=1, vce(robust) beta

margins psqibin, at(physenergytrait=(1(1)7))
marginsplot, name(sleepPEtrait) title(Physical Energy Trait on State by PSQI,  color(black)) graphregion( fcolor(white) lcolor(white) margin(none) ifcolor(white) /// 
	ilcolor(white)) ylab(,nogrid) ytitle("Predicted State Score (Standardized)") xtitle("Physical Energy Trait Score") plot1opts(lcolor(black) color(black)) plot2opts(lcolor(black) color(black) lpattern(dash)) ///
	ciopts(color(black)) recast(line) noci bgcolor(white) legend(region(lcolor(white))) 
	
	
graph combine sexPFtrait sleepPFtrait sleepPEtrait,	name(combined2) ycommon col(1) altshrink  graphregion( fcolor(white) lcolor(white) margin(none) ifcolor(white) /// 
	ilcolor(white)) iscale(1) xsize(4) ysize(12)
	 
	
	


*********
*********
*********
*********
*********
*RQ 4****
*********
*********
*********
*********
*********


*****************Table #3****************
* RQs 4: Regression models with sex stratification

**Loops over 4 outcomes. Runs a model with and without IT in men only and women only. It uses different outliers for each of these flags, so they are run separately
cd "L:\Projects\Spring 2018\Project with Ali\Drafts and writing\Paper 4\"
local k=1
foreach var in mentalfatigue mentalenergy physfatigue physenergy {


* Here, the models are sex stratified and run the model
foreach num of numlist 0/1{
if `num'==0 local name="male"
if `num'==1 local name="fem"

regress `var'state `IVs' `modifier'  if Sex==`num' & `name'`var'stateout!=1, beta vce(robust)

*outreg2 using `"`var' models.xls"' , dec(2) stats(coef ) alpha(.001, .01, .05) excel ctitle("coef",) sideway append


regress `var'state `IVs' `modifierIT'  if Sex==`num' & `name'`var'stateout!=1, beta vce(robust)

*outreg2 using `"`var' models.xls"', dec(2) stats(coef ) alpha(.001, .01, .05) excel ctitle("coef",) sideway append


}

local k= `k'+1
}


*****************Figure #2****************
*plots significant interactions for sex stratified model.

*****Other graph trios, shown in a Overall/male/female fashion
graph drop _all
local IVs= "i.agebin c.activityscore_w  c.OM_w c.workmentalload_w c.offmentalload_w Totalnumberofservingsofcaff_w POMSAnger_w POMSConfusion_w POMSTension_w POMSDepression_w"


** male only*

qui regress physenergystate `IVs' i.psqibin##c.physenergytrait  if Sex==0 & malephysenergystateout!=1, beta vce(robust)
qui margins psqibin, at(physenergytrait=(3(1)10))
marginsplot, name(maleenergy) title(Male Only Physical Energy, color(black))  graphregion(fcolor(white) lcolor(white) margin(zero) ifcolor(white) /// 
	ilcolor(white)) ylab(,nogrid) ytitle("Predicted State Score (Standardized)") xtitle("Physical Energy Trait Score") plot1opts(lcolor(black) color(black)) plot2opts(lcolor(black) color(black) lpattern(dash)) ///
	ciopts(color(black)) recast(line) noci bgcolor(white)  legend(region(lcolor(white)))  xsize(8) ysize(4) 


**, male  mental fatigue

qui regress mentalfatiguestate `IVs' i.psqibin##c.mentalfatiguetrait  if Sex==0 & malementalfatiguestateout!=1, beta vce(robust)
qui margins psqibin, at(mentalfatiguetrait=(1(1)7))
marginsplot,  name(malementfat) title(Male Only Mental Fatigue, color(black)) graphregion( fcolor(white) lcolor(white) margin(none) ifcolor(white) /// 
	ilcolor(white)) ylab(,nogrid) ytitle(" ") xtitle("Mental Fatigue Trait Score") plot1opts(lcolor(black) color(black)) plot2opts(lcolor(black) color(black) lpattern(dash)) ///
	ciopts(color(black)) recast(line) noci bgcolor(white) legend(region(lcolor(white)))  xsize(8) ysize(4) 
	
	grc1leg  maleenergy malementfat , name(combined2) ycommon col(2) altshrink  graphregion( fcolor(white) lcolor(white) margin(none) ifcolor(white) /// 
	ilcolor(white)) iscale(1) xsize(6) ysize(4)
	 


	*Supplemental likelihood ratio tests, which were mentioned in text

***Model comparison table construction. For ITs, sig tests are not always reliable. As a result, we should use Ftests, AICs, BICs, and LR tests as well. This outputs them and compares them. 
**These models are slightly differenct from the other models being used for final analyses. This is b/c we cannot combine LR tests and robust standard errors or the different samples. 
*These remove VCE robust and use the most restrictive overall outlier flag (stateoutlierIT) when appropriate
local k=1
foreach var in mentalfatigue mentalenergy physfatigue physenergy {

if `k'==1 local binary="mentalfatiguetrait" 
if `k'==2 local binary="mentalenergytrait" 
if `k'==3 local binary="physfatiguetrait" 
if `k'==4 local binary="physenergytrait" 


local IVs= "i.agebin c.activityscore_w  c.OM_w c.workmentalload_w c.offmentalload_w Totalnumberofservingsofcaff_w POMSAnger_w POMSConfusion_w POMSTension_w POMSDepression_w"
local modifier= "i.psqibin c.`binary'"

local modifierIT= "i.psqibin##c.`binary'"


*this runs without VCE robust for the the LR/F tests
qui regress `var'state `IVs' `modifier' if `var'stateoutlierIT!=1,beta


est sto `var'noIT

qui regress `var'state `IVs' `modifierIT' if `var'stateoutlierIT!=1,beta 

*this runs without VCE robust for the the LR/F tests

est sto `var'IT

lrtest `var'noIT `var'IT

ftest `var'noIT `var'IT

estimates stats `var'noIT `var'IT

foreach num of numlist 0/1{
if `num'==0 local name="male"
if `num'==1 local name="fem"

qui regress `var'state `IVs' `modifier'  if Sex==`num' & `name'`var'stateout!=1, beta

est sto `name'`var'noIT

*outreg2 using `"`var' models.xls"' , dec(2) stats(coef ) alpha(.001, .01, .05) excel ctitle("coef",) sideway append


qui regress `var'state `IVs' `modifierIT'  if Sex==`num' & `name'`var'stateout!=1, beta 

est sto `name'`var'IT

*outreg2 using `"`var' models.xls"', dec(2) stats(coef ) alpha(.001, .01, .05) excel ctitle("coef",) sideway append

est sto `var'`name'IT

lrtest `name'`var'noIT `name'`var'IT

ftest `name'`var'noIT `name'`var'IT

estimates stats `name'`var'noIT `name'`var'IT

}

local k= `k'+1


}
